# Supplementary material for: It Takes Two to Tango, Part II: Synthesis of A-Ring Functionalised Quinones Containing Two Redox-Active Centres with Antitumour Activities
Source: Molecules. 2023 Feb 27;28(5):2222. doi: 10.3390/molecules28052222 (PMC10005332; doi:10.3390/molecules28052222)
Supplement: Supplementary file 1 [file molecules-28-02222-s001.zip]

Archive with 1 entries (1 files):
- 2. SI Triazoles.pdf
